# Supplementary material for: Seasonality and Paleoecology of the Late Cretaceous Multi-Taxa Vertebrate Assemblage of “Lo Hueco” (Central Eastern Spain)
Source: PLoS One. 2015 Mar 25;10(3):e0119968. doi: 10.1371/journal.pone.0119968 (PMC4373905; doi:10.1371/journal.pone.0119968)
Supplement: S1 Dataset — (XLS) [file pone.0119968.s001.xls]

## Sheet: Hoja1
Dataset S1. Signature, level, sample, δ18OPO4 (‰ VSMOW), δ13C (‰ VPDB), δ18OCO3 (‰ VSMOW), and δ18OH2O (‰ VSMOW) values.
1δ18OH2O values were calculated using equations (1), (2) and (3) (see text) for dinosaurs, crocodyliforms and turtles, respectively.
			δ18OPO4 (‰ VSMOW)		δ13C (‰ VPDB)	δ18OCO3 (‰ VSMOW)	δ18OH2O (‰ VSMOW)1
Signature	Level	Sample	Enamel/Ganoine	Dentine	Enamel/bulk organic matter	Enamel
LOH-ter-48	G1	Theropod Dromaeosaurinae	20.7986	21.92	-11.3013	31.015	-3.35
LOH-ter-96	G1	Theropod Dromaeosaurinae	20.9403		-10.8378	31.4827	-3.2
LOH-ter-82	G1	Theropod Velociraptorinae			-9.0553	31.1502
LOH-ter-97	G1	Theropod Velociraptorinae	18.7377	20.16	-11.7231	31.0008	-5.64
HUE-1125	G1	Undet. Sauropoda	20.6218	22.03	-11.3062	28.9702	-3.55
HUE 893	G1	Undet. Sauropoda			-9.95476	28.9428
G1C	G1	Crocodyliform	19.3349				-3.28
G1E-175	G1	Crocodyliform	18.4299				-4.02
G1C-413 Frag.	G1	Crocodyliform	17.9339				-4.42
G1E-55	G1	Crocodyliform	19.0909				-3.48
G1E-132	G1	Crocodyliform	18.0129				-4.36
G1E-247	G1	Crocodyliform	18.6744				-3.82
G1C-307	G1	Crocodyliform	19.2274				-3.36
G1C-177	G1	Crocodyliform	19.7144				-2.96
G1C-288	G1	Crocodyliform	19.9854				-2.74
G1C-212	G1	Crocodyliform	18.6364				-3.85
G1C-299	G1	Crocodyliform	19.7639				-2.92
G1C-413	G1	Crocodyliform	18.6975				-3.8
HUE 2056	G1	Crocodyliform			-10.2204	29.4534
HUE 2042	G1	Crocodyliform			-8.61704	27.1593
HUE 11	G1	Crocodyliform			-9.94349	27.4248
HUE G1	G1	Crocodyliform			-13.788	28.4296
HUE 2081	G1	Crocodyliform			-12.2755	28.4232
HUE 2254	G1	Crocodyliform			-7.78622	29.336
HUE 2032	G1	Crocodyliform			-9.67779	26.494
G1E-60-1	G1	Turtle	18.5157		-12.4477	27.352	-1.97336
G1E-60-2	G1	Turtle	17.43		-12.5095	27.0316	-3.1242
G1E-60-3	G1	Turtle	18.22		-12.5594	27.0499	-2.2868
G1E-60-4	G1	Turtle	17.31		-12.3979	26.6172	-3.2514
HUE 3208	G1	Gar	21.2788
HUE 8753	G1	Gar	19.9216
HUE 7500	G1	Gar	20.9068
HUE 8756	G1	Gar	18.9707
HUE 8754	G1	Gar	19.5147
HUE 8748	G1	Gar	21.052
HUE 8755	G1	Gar	19.0683
HUE 7627	G1	Gar	19.6785
HUE 8747	G1	Gar	20.7466
HUE 8752	G1	Gar	17.8576
HUE 50	G1	Gar	19.6333
G1MO1	G1	Bulk organic matter			-25.6979
G1MO2	G1	Bulk organic matter			-25.8453
G1MO3	G1	Bulk organic matter			-25.8061
G1MO4	G1	Bulk organic matter			-25.7109
G1MO5	G1	Bulk organic matter			-26.2114
G1MO6	G1	Bulk organic matter			-24.4058
G1MO7	G1	Bulk organic matter			-26.3572
G1MO8	G1	Bulk organic matter			-26.1838
G1MO9	G1	Bulk organic matter			-22.2942
G1MO10	G1	Bulk organic matter			-23.2187
LOH-ter-67	G2	Theropod Dromaeosaurinae	21.0119	22.58	-11.2755	27.9046	-3.12
LOH-ter-81	G2	Theropod Dromaeosaurinae	21.1499		-10.279	30.3246	-2.96
LOH-ter-88	G2	Theropod Dromaeosaurinae			-10.0259
LOH-ter-98	G2	Theropod Dromaeosaurinae	20.6017	21.43	-11.0085	28.1669	-3.57
LOH-ter-32	G2	Theropod Velociraptorinae	21.2205	22.37	-11.5871	28.8726	-2.98
LOH-ter-95	G2	Theropod Velociraptorinae	20.3098	21.42	-11.3489	31.6759	-3.9
LOH-ter-106	G2	Theropod Velociraptorinae	20.7938		-11.5524	29.6108	-3.36
LOH-ter-19	G2	Undet. Theropoda			-10.3406	29.1654
LOH-ter-45	G2	Undet. Theropoda	20.9838	21.62	-11.3489	29.5528	-3.15
LOH-ter-44	G2	Undet. Theropoda	19.7068		-10.2175	30.7608	-4.57
LOH-ter-43	G2	Undet. Theropoda	20.841	21.52	-11.1544	29.9799
LOH-ter-92	G2	Undet. Theropoda	20.1516		-10.3366	30.3032	-4.07
HUE-3793	G2	Undet. Sauropoda	21.1409	22.41	-10.9737	29.1298	-2.97
HUE 5562	G2	Undet. Sauropoda			-9.65928	29.0368
G2O-172	G2	Crocodyliform	20.5459				-2.28
G2W-016	G2	Crocodyliform	19.6444				-3.02
G2O-011	G2	Crocodyliform	19.5809				-3.07
G2O-24	G2	Crocodyliform	19.8839				-2.83
G2O-132	G2	Crocodyliform	19.0809				-3.48
G2-124	G2	Crocodyliform	20.3549				-2.44
G2O-140	G2	Crocodyliform	20.5924				2.24
G2O-001	G2	Crocodyliform	19.5154				-3.13
G2-121	G2	Crocodyliform	21.5329				-1.47
G2O-200	G2	Crocodyliform	19.3654				-3.25
HUE 3990	G2	Crocodyliform			-10.8888	26.806
HUE 3416	G2	Crocodyliform			-8.59762	29.4724
HUE 4175	G2	Crocodyliform			-9.28538	29.5549
HUE 7238	G2	Crocodyliform			-10.2909	27.2101
HUE 5190	G2	Crocodyliform			-9.09632	29.0113
HUE 4237	G2	Crocodyliform			-13.4977	27.6247
HUE 7222	G2	Crocodyliform			-12.2009	27.8923
G2C31-1	G2	Turtle	17.9953		-11.1622	27.1163	-2.52499
G2C31-2	G2	Turtle	18.93		-11.1263	27.5072	-1.5342
G2C31-3	G2	Turtle	19.2921		-11.513	27.2255	-1.15043
G2C31-4	G2	Turtle	18.6368		-11.2977	27.0826	-1.84498
G2C31-5	G2	Turtle	18.451		-11.3446	27.0877	-2.04197
HUE 8761	G2	Gar	18.7645
HUE 7597	G2	Gar	20.6382
HUE 7492	G2	Gar	19.0458
HUE 8764	G2	Gar	18.6367
HUE 7605	G2	Gar	20.783
HUE 4605	G2	Gar	19.1839
HUE 8763	G2	Gar	20.626
HUE 6368	G2	Gar	19.5804
G2MO1	G2	Bulk organic matter			-21.6278
G2MO3	G2	Bulk organic matter			-25.3529
G2MO4	G2	Bulk organic matter			-26.0013
G2MO5	G2	Bulk organic matter			-23.9198
G2MO7	G2	Bulk organic matter			-25.867
G2MO8	G2	Bulk organic matter			-25.5019
G2MO9	G2	Bulk organic matter			-25.1213
G2MO10	G2	Bulk organic matter			-26.3254
