# Supplementary material for: Seasonality and Paleoecology of the Late Cretaceous Multi-Taxa Vertebrate Assemblage of “Lo Hueco” (Central Eastern Spain)
Source: PLoS One. 2015 Mar 25;10(3):e0119968. doi: 10.1371/journal.pone.0119968 (PMC4373905; doi:10.1371/journal.pone.0119968)
Supplement: S2 Dataset — (XLS) [file pone.0119968.s002.xls]

## Sheet: Hoja1
Dataset S2. ANOVA and post-hoc tests for δ18OPO4, δ18OH2O, δ13C and δ18OCO3 values for the total dataset (TOTAL), and G1 and G2 levels.
TOTAL						TOTAL				TOTAL					TOTAL
δ18OPO4 values (F = 11,152 p < 0,001)	Sauropods	Crocodyliforms	Turtles	Gar		δ18OH2O values (F = 4,505 p = 0,017)	Crocodyliforms	Turtles		δ13C values (F = 2,528, p = 0,071)	Sauropods	Crocodyliforms	Turtles		δ18OCO3 values (F = 20,040, p < 0,001)	Sauropods	Crocodyliforms	Turtles
Theropods	0.986	0.003	<0,001	0.09		Theropods	0.226	0.013		Theropods	0.95	0.812	0.234		Theropods	0.228	<0,001	<0,001
Sauropods		0.147	0.002	0.405		Crocodyliforms		0.176		Sauropods		1	0.273		Sauropods		0.399	0.011
Crocodyliforms			0.01	0.675						Crocodyliforms			0.055		Crocodyliforms			0.067
Turtles				<0,001
G1						G1				G1					G1
δ18OPO4 values (F = 6,673, p = 0,002)	Crocodyliforms	Turtles	Gar			δ18OH2O values (F = 3,725 p = 0,047)	Crocodyliforms	Turtles		δ13C values (F = 1,751 p = 0,206)	Sauropods	Crocodyliforms	Turtles		δ18OCO3 values (F = 20,882, p < 0,001)	Sauropods	Crocodyliforms	Turtles
Theropods	0.173	0.011	0.959			Theropods	0.568	0.052		Theropods	1	0.975	0.408		Theropods	0.028	<0,001	<0,001
Crocodyliforms		0.165	0.083			Crocodyliforms		0.096		Sauropods		0.995	0.528		Sauropods		0.542	0.056
Turtles			0.003							Crocodyliforms			0.167		Crocodyliforms			0.168
G2						G2				G2					G2
δ18OPO4 values (F = 10,145, p < 0,001)	Crocodyliforms	Turtles	Gar			δ18OH2O values (F = 4,205 p = 0,029)	Crocodyliforms	Turtles		δ13C values (F = 0,659 p = 0,585)	Sauropods	Crocodyliforms	Turtles		δ18OCO3 values (F = 8,145, p = 0,001)	Sauropods	Crocodyliforms	Turtles
Theropods	0.153	<0,001	0.019			Theropods	0.078	0.043		Theropods	0.894	0.915	0.877		Theropods	0.866	0.028	0.001
Crocodyliforms		0.006	0.703			Crocodyliforms		0.762		Sauropods		0.992	0.682		Sauropods		0.692	0.13
Turtles			0.073							Crocodyliforms			0.629		Crocodyliforms			0.311
