# Supplementary material for: Seasonality and Paleoecology of the Late Cretaceous Multi-Taxa Vertebrate Assemblage of “Lo Hueco” (Central Eastern Spain)
Source: PLoS One. 2015 Mar 25;10(3):e0119968. doi: 10.1371/journal.pone.0119968 (PMC4373905; doi:10.1371/journal.pone.0119968)
Supplement: S3 Dataset — (XLS) [file pone.0119968.s003.xls]

## Sheet: Hoja1
Dataset S3. Continent, country, station, latitude, longitude, altitude, year of record, mean annual temperature (MAT), temperature of the warmest months (July, August, September) (TWMs) and difference between TWMs and MAT (ΔTWMs-MAT).
Data from http://www-naweb.iaea.org/napc/ih/IHS_resources_isohis.html
1The Spanish Santa Cruz de Tenerife (Canary Islands) meteorological station belongs to the African continent from the geological standpoint.
Continent	Country	Station	Latitude	Longitude	Altitude	Year	MAT	TWMs	ΔTWMs-MAT
Africa1	Spain	Santa Cruz de Tenerife	28.45	-16.25	36	2000	21.1417	24.7667	3.625
Africa1	Spain	Santa Cruz de Tenerife	28.45	-16.25	36	2001	21.875	25.3667	3.49167
Africa1	Spain	Santa Cruz de Tenerife	28.45	-16.25	36	2002	21.65	24.4333	2.78333
Africa1	Spain	Santa Cruz de Tenerife	28.45	-16.25	36	2003	22.025	26.1333	4.10833
Africa1	Spain	Santa Cruz de Tenerife	28.45	-16.25	36	2004	22.25	26.8333	4.58333
Africa1	Spain	Santa Cruz de Tenerife	28.45	-16.25	36	2005	21.3083	25.1333	3.825
Africa1	Spain	Santa Cruz de Tenerife	28.45	-16.25	36	2006	21.7167	25.7333	4.01667
Africa	Algeria	Algiers-CN	36.78	3.05222	180	2007	20.0455	26.6333	6.58788
Africa	Tunisia	Tunis (Carthage)	36.83	10.23	4	1967	18.8833	26.2333	7.35
Africa	Tunisia	Tunis (Carthage)	36.83	10.23	4	1968	18.4333	25.3667	6.93333
Africa	Tunisia	Tunis (Carthage)	36.83	10.23	4	1969	17.9	24.6667	6.76667
Africa	Tunisia	Tunis (Carthage)	36.83	10.23	4	1970	18.2417	25.7667	7.525
Africa	Tunisia	Tunis (Carthage)	36.83	10.23	4	1971	17.925	26	8.075
Africa	Tunisia	Tunis (Carthage)	36.83	10.23	4	1972	17.6333	24.2667	6.63333
Africa	Tunisia	Tunis (Carthage)	36.83	10.23	4	1973	17.8833	26.3667	8.48333
Africa	Tunisia	Tunis (Carthage)	36.83	10.23	4	1974	17.6333	24.9	7.26667
Africa	Tunisia	Tunis (Carthage)	36.83	10.23	4	1975	17.775	25.6333	7.85833
Africa	Tunisia	Tunis (Carthage)	36.83	10.23	4	1976	17.475	24.9	7.425
Africa	Tunisia	Tunis (Carthage)	36.83	10.23	4	1977	18.6917	24.8	6.10833
Africa	Tunisia	Tunis (Carthage)	36.83	10.23	4	1978	17.6833	24.9	7.21667
Africa	Tunisia	Tunis (Carthage)	36.83	10.23	4	1979	18.5455	25.4333	6.88788
Africa	Tunisia	Tunis (Carthage)	36.83	10.23	4	1980	18.2667	24.8667	6.6
Africa	Tunisia	Tunis (Carthage)	36.83	10.23	4	1981	18.0917	25.2	7.10833
Africa	Tunisia	Tunis (Carthage)	36.83	10.23	4	1982	17.99	27.3	9.31
Africa	Tunisia	Tunis (Carthage)	36.83	10.23	4	1983	19.0333	26.5333	7.5
Africa	Tunisia	Tunis (Carthage)	36.83	10.23	4	1984	17.9583	25.2667	7.30833
Africa	Tunisia	Tunis (Carthage)	36.83	10.23	4	1985	18.5583	26	7.44167
Africa	Tunisia	Tunis (Carthage)	36.83	10.23	4	1986	18.8	26.4333	7.63333
Africa	Tunisia	Tunis (Carthage)	36.83	10.23	4	1987	19.025	27.4667	8.44167
Africa	Tunisia	Tunis (Carthage)	36.83	10.23	4	1988	19.3917	26.6	7.20833
Africa	Tunisia	Tunis (Carthage)	36.83	10.23	4	1989	18.7	26.7333	8.03333
Africa	Tunisia	Tunis (Carthage)	36.83	10.23	4	1990	19.4	26.7	7.3
Africa	Tunisia	Tunis (Carthage)	36.83	10.23	4	1991	18.0917	26.4	8.30833
Africa	Tunisia	Tunis (Carthage)	36.83	10.23	4	1992	18.1	25.7333	7.63333
Africa	Tunisia	Tunis (Carthage)	36.83	10.23	4	1993	17.0909	25.5	8.40909
Africa	Tunisia	Tunis (Carthage)	36.83	10.23	4	1994	17.9714	27.5	9.52857
Africa	Tunisia	Tunis (Carthage)	36.83	10.23	4	1996	18.875	26.2	7.325
Africa	Tunisia	Tunis (Carthage)	36.83	10.23	4	1997	19.7333	26.7	6.96667
Africa	Tunisia	Tunis (Carthage)	36.83	10.23	4	1998	19.5083	27.3333	7.825
Africa	Tunisia	Tunis (Carthage)	36.83	10.23	4	1999	20.2083	28.4667	8.25833
Africa	Tunisia	Tunis (Carthage)	36.83	10.23	4	2000	19.425	28.45	9.025
Africa	Tunisia	Tunis (Carthage)	36.83	10.23	4	2002	19.9917	26.8	6.80833
Africa	Tunisia	Tunis (Carthage)	36.83	10.23	4	2005	19.4083	27.0333	7.625
Africa	Tunisia	Tunis (Carthage)	36.83	10.23	4	2006	20.1333	27.2	7.06667
Africa	Tunisia	Sfax	34.7167	10.6833	23	1992	18.75	25.9	7.15
Africa	Tunisia	Sfax	34.7167	10.6833	23	1993	19.1	26.6	7.5
Africa	Tunisia	Sfax	34.7167	10.6833	23	1994	19.9167	27.6667	7.75
Africa	Tunisia	Sfax	34.7167	10.6833	23	1995	19.3417	26.8667	7.525
Africa	Tunisia	Sfax	34.7167	10.6833	23	1997	19.6333	26.5667	6.93333
Africa	Tunisia	Sfax	34.7167	10.6833	23	1998	19.725	27.7	7.975
Africa	Tunisia	Sfax	34.7167	10.6833	23	2002	21.5417	26.8333	5.29167
Africa	Egypt	Sidi Barrani	31.62	25.95	24	1978	18.9667	24.2	5.23333
Africa	Egypt	Sidi Barrani	31.62	25.95	24	1979	19.8917	24.1667	4.275
Africa	Egypt	Sidi Barrani	31.62	25.95	24	1980	19.3333	25.1	5.76667
Africa	Egypt	Sidi Barrani	31.62	25.95	24	1981	19.3167	24.9	5.58333
Africa	Egypt	Sidi Barrani	31.62	25.95	24	1982	19.1167	25.2	6.08333
Africa	Egypt	Sidi Barrani	31.62	25.95	24	1983	18.925	24.9667	6.04167
Africa	Egypt	Sidi Barrani	31.62	25.95	24	1984	19.2083	24.6	5.39167
Africa	Egypt	Sidi Barrani	31.62	25.95	24	1985	19.5833	24.8667	5.28333
Africa	Egypt	Sidi Barrani	31.62	25.95	24	1986	19.6833	26.1667	6.48333
Africa	Egypt	Sidi Barrani	31.62	25.95	24	1987	19.8	26.3	6.5
Africa	Egypt	Sidi Barrani	31.62	25.95	24	1988	19.1833	25.7667	6.58333
Africa	Egypt	Sidi Barrani	31.62	25.95	24	1989	19.2167	25.1	5.88333
Africa	Egypt	Sidi Barrani	31.62	25.95	24	1990	19.575	24.7667	5.19167
Africa	Egypt	Sidi Barrani	31.62	25.95	24	1991	19.1667	24.5	5.33333
Africa	Egypt	Sidi Barrani	31.62	25.95	24	1992	18.7167	24.3667	5.65
Africa	Egypt	Sidi Barrani	31.62	25.95	24	1993	19.2083	24.8667	5.65833
Africa	Egypt	Sidi Barrani	31.62	25.95	24	1994	19.8417	25.6	5.75833
Africa	Egypt	Sidi Barrani	31.62	25.95	24	1995	19.6583	26.5	6.84167
Africa	Egypt	Sidi Barrani	31.62	25.95	24	1996	19.7167	25.8667	6.15
Africa	Egypt	Sidi Barrani	31.62	25.95	24	1997	19.675	25.6333	5.95833
Africa	Egypt	Sidi Barrani	31.62	25.95	24	1998	20.125	26.3667	6.24167
Africa	Egypt	Sidi Barrani	31.62	25.95	24	1999	20.35	26.1	5.75
Africa	Egypt	Sidi Barrani	31.62	25.95	24	2000	19.4909	25.2667	5.77576
Africa	Egypt	Sidi Barrani	31.62	25.95	24	2001	20.2167	26.0333	5.81667
Africa	Egypt	Sidi Barrani	31.62	25.95	24	2002	20.9	26.8	5.9
Africa	Egypt	Marsa-Matruh	31.33	27.2167	25	1968	19.275	25.0333	5.75833
Africa	Egypt	Marsa-Matruh	31.33	27.2167	25	1969	19.2417	24.5	5.25833
Africa	Egypt	Marsa-Matruh	31.33	27.2167	25	1970	19.225	24.7	5.475
Africa	Egypt	Marsa-Matruh	31.33	27.2167	25	1971	19.2083	24.7	5.49167
Africa	Egypt	Marsa-Matruh	31.33	27.2167	25	1972	19.6417	25.7333	6.09167
Africa	Egypt	Marsa-Matruh	31.33	27.2167	25	1973	19.375	25.0333	5.65833
Africa	Egypt	Marsa-Matruh	31.33	27.2167	25	1974	19.225	24.7	5.475
Africa	Egypt	Marsa-Matruh	31.33	27.2167	25	1975	19.0333	24.5667	5.53333
Africa	Egypt	Marsa-Matruh	31.33	27.2167	25	1976	18.8583	24.2667	5.40833
Africa	Egypt	Marsa-Matruh	31.33	27.2167	25	1977	19.15	24.9	5.75
Africa	Egypt	Marsa-Matruh	31.33	27.2167	25	1978	18.925	24.2333	5.30833
Africa	Egypt	Marsa-Matruh	31.33	27.2167	25	1979	19.6	24.8333	5.23333
Africa	Egypt	Marsa-Matruh	31.33	27.2167	25	1980	19.1917	24.8333	5.64167
Africa	Egypt	Marsa-Matruh	31.33	27.2167	25	1981	19.6417	25.5	5.85833
Africa	Egypt	Marsa-Matruh	31.33	27.2167	25	1982	19.2667	25.1	5.83333
Africa	Egypt	Marsa-Matruh	31.33	27.2167	25	1983	18.9417	25.3333	6.39167
Africa	Egypt	Marsa-Matruh	31.33	27.2167	25	1984	19.4833	24.9333	5.45
Africa	Egypt	Marsa-Matruh	31.33	27.2167	25	1985	19.8917	24.7667	4.875
Africa	Egypt	Marsa-Matruh	31.33	27.2167	25	1986	19.725	25.7	5.975
Africa	Egypt	Marsa-Matruh	31.33	27.2167	25	1987	19.1083	25.3667	6.25833
Africa	Egypt	Marsa-Matruh	31.33	27.2167	25	1988	19.3083	25.8667	6.55833
Africa	Egypt	Marsa-Matruh	31.33	27.2167	25	1989	19.325	25.3	5.975
Africa	Egypt	Marsa-Matruh	31.33	27.2167	25	1990	19.6917	25.0333	5.34167
Africa	Egypt	Marsa-Matruh	31.33	27.2167	25	1991	19.3	24.6667	5.36667
Africa	Egypt	Marsa-Matruh	31.33	27.2167	25	1992	18.9333	24.8	5.86667
Africa	Egypt	Marsa-Matruh	31.33	27.2167	25	1993	19.8417	25.5333	5.69167
Africa	Egypt	Marsa-Matruh	31.33	27.2167	25	1994	19.8667	25.7333	5.86667
Africa	Egypt	Marsa-Matruh	31.33	27.2167	25	1995	19.6917	26.4	6.70833
Africa	Egypt	Marsa-Matruh	31.33	27.2167	25	1996	19.7083	25.8	6.09167
Africa	Egypt	Marsa-Matruh	31.33	27.2167	25	1997	19.4667	25.5	6.03333
Africa	Egypt	Marsa-Matruh	31.33	27.2167	25	1998	20.0083	26.5	6.49167
Africa	Egypt	Marsa-Matruh	31.33	27.2167	25	1999	20.35	26.1333	5.78333
Africa	Egypt	Marsa-Matruh	31.33	27.2167	25	2001	20.15	26.2	6.05
Africa	Egypt	Marsa-Matruh	31.33	27.2167	25	2002	20.2083	26.8667	6.65833
Africa	Egypt	Marsa-Matruh	31.33	27.2167	25	2003	19.9833	26.4	6.41667
Africa	Egypt	Ras Eltine	31.2	29.85	15	2001	20.7385	26.8	6.06154
Africa	Egypt	Alexandria	31.1833	29.95	7	1961	20.25	25.7	5.45
Africa	Egypt	Alexandria	31.1833	29.95	7	1962	20.8583	26.6333	5.775
Africa	Egypt	Alexandria	31.1833	29.95	7	1963	20.6	26.7333	6.13333
Africa	Egypt	Alexandria	31.1833	29.95	7	1964	19.7333	25.3	5.56667
Africa	Egypt	Alexandria	31.1833	29.95	7	1965	20.1	25.5	5.4
Africa	Egypt	Alexandria	31.1833	29.95	7	1966	20.9583	26.6333	5.675
Africa	Egypt	Alexandria	31.1833	29.95	7	1967	20.075	26.5	6.425
Africa	Egypt	Alexandria	31.1833	29.95	7	1971	19.8417	25.5	5.65833
Africa	Egypt	Alexandria	31.1833	29.95	7	1978	20.7	25.4	4.7
Africa	Egypt	Alexandria	31.1833	29.95	7	1981	20.8364	26.0667	5.2303
Africa	Egypt	Alexandria	31.1833	29.95	7	1982	19.6417	25.5	5.85833
Africa	Egypt	Alexandria	31.1833	29.95	7	1983	19.4333	25.8	6.36667
Africa	Egypt	Alexandria	31.1833	29.95	7	1984	20.4818	25.2333	4.75152
Africa	Egypt	Alexandria	31.1833	29.95	7	1986	20	26	6
Africa	Egypt	Alexandria	31.1833	29.95	7	1987	19.45	25.5333	6.08333
Africa	Egypt	Alexandria	31.1833	29.95	7	1988	20.1083	26.7333	6.625
Africa	Egypt	Alexandria	31.1833	29.95	7	1989	19.9667	25.8	5.83333
Africa	Egypt	Alexandria	31.1833	29.95	7	1993	20.8	25.7333	4.93333
Africa	Egypt	Alexandria	31.1833	29.95	7	1994	20.675	26.5667	5.89167
Africa	Egypt	Alexandria	31.1833	29.95	7	1995	20.1667	26.5667	6.4
Africa	Egypt	Alexandria	31.1833	29.95	7	1996	20.325	26.4	6.075
Africa	Egypt	Alexandria	31.1833	29.95	7	1997	19.9583	26.1	6.14167
Africa	Egypt	Alexandria	31.1833	29.95	7	1998	20.7417	27.1333	6.39167
Africa	Egypt	Alexandria	31.1833	29.95	7	1999	20.9417	26.9	5.95833
Africa	Egypt	Alexandria	31.1833	29.95	7	2001	20.4083	27.1667	6.75833
Africa	Egypt	El-Arish	31.08	33.83	31	1980	19.4833	25.3	5.81667
Africa	Egypt	El-Arish	31.08	33.83	31	1981	19.4667	25.4667	6
Africa	Egypt	El-Arish	31.08	33.83	31	1982	18.925	24.7333	5.80833
Africa	Egypt	El-Arish	31.08	33.83	31	1983	18.7333	25.2333	6.5
Africa	Egypt	El-Arish	31.08	33.83	31	1984	19.35	25.0667	5.71667
Africa	Egypt	El-Arish	31.08	33.83	31	1985	19.8	25.4333	5.63333
Africa	Egypt	El-Arish	31.08	33.83	31	1986	19.825	26.2333	6.40833
Africa	Egypt	El-Arish	31.08	33.83	31	1987	19.5333	26.0667	6.53333
Africa	Egypt	El-Arish	31.08	33.83	31	1988	19.7833	26.6	6.81667
Africa	Egypt	El-Arish	31.08	33.83	31	1989	19.3667	25.6667	6.3
Africa	Egypt	El-Arish	31.08	33.83	31	1990	19.5667	25.3333	5.76667
Africa	Egypt	El-Arish	31.08	33.83	31	1991	19.525	25	5.475
Africa	Egypt	El-Arish	31.08	33.83	31	1992	18.9417	25.3667	6.425
Africa	Egypt	El-Arish	31.08	33.83	31	1993	19.5	25.7	6.2
Africa	Egypt	El-Arish	31.08	33.83	31	1994	20.15	26.2	6.05
Africa	Egypt	El-Arish	31.08	33.83	31	1995	19.3583	26.1	6.74167
Africa	Egypt	El-Arish	31.08	33.83	31	1996	19.9333	25.9667	6.03333
Africa	Egypt	El-Arish	31.08	33.83	31	1997	19.5583	25.5	5.94167
Africa	Egypt	El-Arish	31.08	33.83	31	1998	20.6833	27.1	6.41667
Africa	Egypt	El-Arish	31.08	33.83	31	1999	20.4333	26.7333	6.3
Africa	Egypt	El-Arish	31.08	33.83	31	2001	20.9583	26.9333	5.975
Africa	Egypt	El-Arish	31.08	33.83	31	2002	20.5417	27.7667	7.225
Africa	Egypt	El-Arish	31.08	33.83	31	2003	20.2417	26.3	6.05833
Africa	Egypt	Cairo	30.08	31.28	34	1968	21.775	27.3333	5.55833
Africa	Egypt	Cairo	30.08	31.28	34	1969	21.7667	26.6667	4.9
Africa	Egypt	Cairo	30.08	31.28	34	1970	21.525	27	5.475
Africa	Egypt	Cairo	30.08	31.28	34	1971	21.475	26.9667	5.49167
Africa	Egypt	Cairo	30.08	31.28	34	1972	21.625	27.7	6.075
Africa	Egypt	Cairo	30.08	31.28	34	1973	21.4833	27.3333	5.85
Africa	Egypt	Cairo	30.08	31.28	34	1974	21.7583	27.6333	5.875
Africa	Egypt	Cairo	30.08	31.28	34	1975	21.6917	27.1667	5.475
Africa	Egypt	Cairo	30.08	31.28	34	1976	21.525	26.7333	5.20833
Africa	Egypt	Cairo	30.08	31.28	34	1977	21.9417	27.9667	6.025
Africa	Egypt	Cairo	30.08	31.28	34	1978	22	27.1333	5.13333
Africa	Egypt	Cairo	30.08	31.28	34	1979	22.4583	27.5667	5.10833
Africa	Egypt	Cairo	30.08	31.28	34	1980	21.95	27.8	5.85
Africa	Egypt	Cairo	30.08	31.28	34	1981	22.1083	27.7	5.59167
Africa	Egypt	Cairo	30.08	31.28	34	1982	21.8083	27.8	5.99167
Africa	Egypt	Cairo	30.08	31.28	34	1983	21.4667	27.8	6.33333
Africa	Egypt	Cairo	30.08	31.28	34	1984	21.9333	27.5667	5.63333
Africa	Egypt	Cairo	30.08	31.28	34	1985	21.75	27.1333	5.38333
Africa	Egypt	Cairo	30.08	31.28	34	1986	21.9833	28	6.01667
Africa	Egypt	Cairo	30.08	31.28	34	1987	21.7417	28.1667	6.425
Africa	Egypt	Cairo	30.08	31.28	34	1988	22.5	29	6.5
Africa	Egypt	Cairo	30.08	31.28	34	1989	22.1083	28.0667	5.95833
Africa	Egypt	Cairo	30.08	31.28	34	1990	22.3083	27.7667	5.45833
Africa	Egypt	Cairo	30.08	31.28	34	1991	22.05	27.4	5.35
Africa	Egypt	Cairo	30.08	31.28	34	1992	21.5	27.7667	6.26667
Africa	Egypt	Cairo	30.08	31.28	34	1993	22.2833	28.2667	5.98333
Africa	Egypt	Cairo	30.08	31.28	34	1994	22.7	28.9667	6.26667
Africa	Egypt	Cairo	30.08	31.28	34	1995	22.375	28.9667	6.59167
Africa	Egypt	Cairo	30.08	31.28	34	1996	22.3917	28.4333	6.04167
Africa	Egypt	Cairo	30.08	31.28	34	1997	22.2583	28.1667	5.90833
Africa	Egypt	Cairo	30.08	31.28	34	1998	23.2833	29.8333	6.55
Africa	Egypt	Cairo	30.08	31.28	34	1999	23.1333	29.3333	6.2
Africa	Egypt	Cairo	30.08	31.28	34	2000	22.73	29.0667	6.33667
Africa	Egypt	Cairo	30.08	31.28	34	2001	23.675	29.6	5.925
Africa	Egypt	Cairo	30.08	31.28	34	2002	23.8	30.3333	6.53333
Africa	South Africa	Malan (Cape Town)	-33.97	18.6	44	1961	16.1583	19.9667	3.80833
Africa	South Africa	Malan (Cape Town)	-33.97	18.6	44	1962	16.025	19.7333	3.70833
Africa	South Africa	Malan (Cape Town)	-33.97	18.6	44	1963	16.5667	20.6	4.03333
Africa	South Africa	Malan (Cape Town)	-33.97	18.6	44	1964	16.0417	20.1667	4.125
Africa	South Africa	Malan (Cape Town)	-33.97	18.6	44	1965	15.6833	19.7	4.01667
Africa	South Africa	Malan (Cape Town)	-33.97	18.6	44	1966	15.9917	19.1333	3.14167
Africa	South Africa	Malan (Cape Town)	-33.97	18.6	44	1967	15.8083	19.4667	3.65833
Africa	South Africa	Malan (Cape Town)	-33.97	18.6	44	1968	15.6917	19.3	3.60833
Africa	South Africa	Malan (Cape Town)	-33.97	18.6	44	1969	15.925	20.2	4.275
Africa	South Africa	Malan (Cape Town)	-33.97	18.6	44	1970	15.725	20.1667	4.44167
Africa	South Africa	Malan (Cape Town)	-33.97	18.6	44	1971	15.6917	19.7667	4.075
Africa	South Africa	Malan (Cape Town)	-33.97	18.6	44	1972	16.5667	20.3333	3.76667
Africa	South Africa	Malan (Cape Town)	-33.97	18.6	44	1973	16.5833	20.5	3.91667
Africa	South Africa	Malan (Cape Town)	-33.97	18.6	44	1974	16.275	20.4333	4.15833
Africa	South Africa	Malan (Cape Town)	-33.97	18.6	44	1975	16.4	20.4333	4.03333
Africa	South Africa	Malan (Cape Town)	-33.97	18.6	44	1976	16.0167	20.0667	4.05
Africa	South Africa	Malan (Cape Town)	-33.97	18.6	44	1977	16.6083	20.1333	3.525
Africa	South Africa	Malan (Cape Town)	-33.97	18.6	44	1978	16.4167	20.4667	4.05
Africa	South Africa	Malan (Cape Town)	-33.97	18.6	44	1979	16.65	19.8333	3.18333
Africa	South Africa	Malan (Cape Town)	-33.97	18.6	44	1980	16.525	20.3333	3.80833
Africa	South Africa	Malan (Cape Town)	-33.97	18.6	44	1984	16.6167	20.3	3.68333
Africa	South Africa	Malan (Cape Town)	-33.97	18.6	44	1985	16.4667	19.9333	3.46667
Africa	South Africa	Malan (Cape Town)	-33.97	18.6	44	1987	16.4833	19.8667	3.38333
Africa	South Africa	Malan (Cape Town)	-33.97	18.6	44	1997	16.4917	19.8333	3.34167
Africa	South Africa	Malan (Cape Town)	-33.97	18.6	44	1998	16.6417	20.6	3.95833
Africa	South Africa	Malan (Cape Town)	-33.97	18.6	44	1999	17.3167	20.8667	3.55
Africa	South Africa	Malan (Cape Town)	-33.97	18.6	44	2005	17	21.6	4.6
Africa	South Africa	Malan (Cape Town)	-33.97	18.6	44	2007	17.2667	21.4667	4.2
Africa	South Africa	Malan (Cape Town)	-33.97	18.6	44	2009	17.675	21.7333	4.05833
Africa	South Africa	Cape Town University	-33.9583	18.4611	105	1996	16.1417	19.8667	3.725
Africa	South Africa	Cape Town University	-33.9583	18.4611	105	1997	17	19.4667	2.46667
Africa	South Africa	Cape Town University	-33.9583	18.4611	105	1998	17.4333	21.3667	3.93333
Africa	South Africa	Cape Town University	-33.9583	18.4611	105	1999	17.6417	21.1	3.45833
Africa	South Africa	Cape Town University	-33.9583	18.4611	105	2000	17.6333	21.0667	3.43333
Africa	South Africa	Cape Town University	-33.9583	18.4611	105	2001	17.2	20.4	3.2
Africa	South Africa	Cape Town University	-33.9583	18.4611	105	2002	17.1667	20.8	3.63333
Africa	South Africa	Cape Town University	-33.9583	18.4611	105	2003	17.25	20.4	3.15
Africa	South Africa	Cape Town University	-33.9583	18.4611	105	2004	17.8167	20.2	2.38333
Africa	South Africa	Cape Town University	-33.9583	18.4611	105	2005	17.1583	21.1333	3.975
Africa	South Africa	Cape Town University	-33.9583	18.4611	105	2006	17.0833	20.5333	3.45
Africa	South Africa	Cape Town University	-33.9583	18.4611	105	2007	17.275	20.7667	3.49167
Africa	South Africa	Cape Town University	-33.9583	18.4611	105	2008	16.9667	20.1333	3.16667
America	Chile	Easter Island	-27.17	-109.43	41	1964	20.2833	23.0333	2.75
America	Chile	Easter Island	-27.17	-109.43	41	1965	20.8583	24.2	3.34167
America	Chile	Easter Island	-27.17	-109.43	41	1966	19.8333	21.8	1.96667
America	Chile	Easter Island	-27.17	-109.43	41	1967	20.9667	23.8333	2.86667
America	Chile	Easter Island	-27.17	-109.43	41	1968	20.6667	23.3	2.63333
America	Chile	Easter Island	-27.17	-109.43	41	1969	20.4333	22.9667	2.53333
America	Chile	Easter Island	-27.17	-109.43	41	1970	20.35	23.3667	3.01667
America	Chile	Easter Island	-27.17	-109.43	41	1971	20.6333	23.0333	2.4
America	Chile	Easter Island	-27.17	-109.43	41	1972	21.05	23.4667	2.41667
America	Chile	Easter Island	-27.17	-109.43	41	1973	20.8	23.5667	2.76667
America	Chile	Easter Island	-27.17	-109.43	41	1975	20.6167	23.4333	2.81667
America	Chile	Easter Island	-27.17	-109.43	41	1990	20.6667	23	2.33333
America	Chile	Easter Island	-27.17	-109.43	41	1991	20.3833	22.9667	2.58333
America	Chile	Easter Island	-27.17	-109.43	41	1992	20.4917	23.0333	2.54167
America	Chile	Easter Island	-27.17	-109.43	41	1993	20.4333	23.0667	2.63333
America	Chile	Easter Island	-27.17	-109.43	41	1994	20.1167	23.3667	3.25
America	Chile	Easter Island	-27.17	-109.43	41	1995	20.5	23.4	2.9
America	Chile	Easter Island	-27.17	-109.43	41	1996	20.2583	23	2.74167
America	Chile	Easter Island	-27.17	-109.43	41	1997	20.275	23.6667	3.39167
America	Chile	Easter Island	-27.17	-109.43	41	1998	19.7667	22.2	2.43333
America	Chile	Easter Island	-27.17	-109.43	41	1999	20.675	23.2667	2.59167
America	Chile	Easter Island	-27.17	-109.43	41	2000	21.05	23.8667	2.81667
America	Chile	Easter Island	-27.17	-109.43	41	2001	21.2818	24.95	3.66818
America	Chile	Easter Island	-27.17	-109.43	41	2002	20.86	24.2	3.34
America	Chile	Easter Island	-27.17	-109.43	41	2003	20.7583	23.3333	2.575
America	Chile	Easter Island	-27.17	-109.43	41	2004	20.8833	23.9	3.01667
America	Chile	Easter Island	-27.17	-109.43	41	2005	20.6	22.8	2.2
America	Chile	Easter Island	-27.17	-109.43	41	2006	20.75	24.1333	3.38333
America	Chile	Easter Island	-27.17	-109.43	41	2007	20.75	23.2333	2.48333
America	Chile	Easter Island	-27.17	-109.43	41	2008	20.275	23.4	3.125
America	Chile	Easter Island	-27.17	-109.43	41	2009	20.9167	23.7	2.78333
America	Chile	La Serena	-29.8981	-71.2425	146	1988	12.8545	16.35	3.49545
America	Chile	La Serena	-29.8981	-71.2425	146	1989	13.7	16.1333	2.43333
America	Chile	La Serena	-29.8981	-71.2425	146	1990	13.2	16.1667	2.96667
America	Chile	La Serena	-29.8981	-71.2425	146	1991	13.925	16.2667	2.34167
America	Chile	La Serena	-29.8981	-71.2425	146	1992	13.8833	17.2	3.31667
America	Chile	La Serena	-29.8981	-71.2425	146	1993	13.8273	16.6667	2.83939
America	Chile	La Serena	-29.8981	-71.2425	146	1994	13.4111	16.05	2.63889
America	Chile	La Serena	-29.8981	-71.2425	146	1997	15.1333	17.2667	2.13333
America	Chile	La Serena	-29.8981	-71.2425	146	1998	14.1167	17.2667	3.15
America	Chile	La Serena	-29.8981	-71.2425	146	1999	13.6833	16.6	2.91667
America	Chile	La Serena	-29.8981	-71.2425	146	2000	13.4583	16	2.54167
America	Chile	La Serena	-29.8981	-71.2425	146	2004	13.5667	16.5	2.93333
America	Chile	La Serena	-29.8981	-71.2425	146	2009	13.325	16.3667	3.04167
America	Chile	Juan Fernandez Island	-33.62	-78.83	6	1964	15.3583	17.0333	1.675
America	Chile	Juan Fernandez Island	-33.62	-78.83	6	1968	15.375	18.5333	3.15833
America	Chile	Juan Fernandez Island	-33.62	-78.83	6	1969	15.2583	17.9333	2.675
America	Chile	Juan Fernandez Island	-33.62	-78.83	6	1970	15.2091	18.4333	3.22424
America	Chile	Juan Fernandez Island	-33.62	-78.83	6	1971	14.9083	17.1	2.19167
America	Chile	Juan Fernandez Island	-33.62	-78.83	6	1972	15.5417	19.1333	3.59167
America	Chile	Juan Fernandez Island	-33.62	-78.83	6	1973	15.2417	19.2	3.95833
America	Chile	Juan Fernandez Island	-33.62	-78.83	6	1974	14.6545	17.8	3.14545
America	Chile	Juan Fernandez Island	-33.62	-78.83	6	1975	15.1667	17.7333	2.56667
America	Argentina	Ciudad Universitaria (Buenos Aires)	-34.38	-58.28	5	1979	17.65	23.6	5.95
America	Argentina	Ciudad Universitaria (Buenos Aires)	-34.38	-58.28	5	1980	17.825	22.9667	5.14167
America	Argentina	Ciudad Universitaria (Buenos Aires)	-34.38	-58.28	5	1981	17.7917	22.7667	4.975
America	Argentina	Ciudad Universitaria (Buenos Aires)	-34.38	-58.28	5	1982	17.9583	22.9667	5.00833
America	Argentina	Ciudad Universitaria (Buenos Aires)	-34.38	-58.28	5	1983	17.1583	23.4	6.24167
America	Argentina	Ciudad Universitaria (Buenos Aires)	-34.38	-58.28	5	1984	16.2	23.7	7.5
America	Argentina	Ciudad Universitaria (Buenos Aires)	-34.38	-58.28	5	1985	18.0833	23.2667	5.18333
America	Argentina	Ciudad Universitaria (Buenos Aires)	-34.38	-58.28	5	1986	18.0167	22.9667	4.95
America	Argentina	Ciudad Universitaria (Buenos Aires)	-34.38	-58.28	5	1987	17.7	23.9667	6.26667
America	Argentina	Ciudad Universitaria (Buenos Aires)	-34.38	-58.28	5	1988	17.425	23.1	5.675
America	Argentina	Ciudad Universitaria (Buenos Aires)	-34.38	-58.28	5	1989	18.2083	24.1	5.89167
America	Argentina	Ciudad Universitaria (Buenos Aires)	-34.38	-58.28	5	1990	17.7167	23	5.28333
America	Argentina	Ciudad Universitaria (Buenos Aires)	-34.38	-58.28	5	1991	17.8583	23	5.14167
America	Argentina	Ciudad Universitaria (Buenos Aires)	-34.38	-58.28	5	1992	17.55	23.5333	5.98333
America	Argentina	Ciudad Universitaria (Buenos Aires)	-34.38	-58.28	5	1993	17.4455	23.7333	6.28788
America	Argentina	Ciudad Universitaria (Buenos Aires)	-34.38	-58.28	5	1994	17.7364	23.3	5.56364
America	Argentina	Ciudad Universitaria (Buenos Aires)	-34.38	-58.28	5	1996	18.1333	23.5	5.36667
America	Argentina	Ciudad Universitaria (Buenos Aires)	-34.38	-58.28	5	1998	17.825	21.9333	4.10833
America	Argentina	Ciudad Universitaria (Buenos Aires)	-34.38	-58.28	5	1999	17.725	22.9	5.175
America	Argentina	Buenos Aires	-34.58	-58.48	24	1959	16.8167	22.5333	5.71667
America	Argentina	Buenos Aires	-34.58	-58.48	24	1960	17.5667	24.1	6.53333
America	Argentina	Buenos Aires	-34.58	-58.48	24	1961	17.475	22.7	5.225
America	Argentina	Buenos Aires	-34.58	-58.48	24	1962	17	23.0333	6.03333
America	Argentina	Buenos Aires	-34.58	-58.48	24	1963	17.2833	23	5.71667
America	Argentina	Buenos Aires	-34.58	-58.48	24	1964	16.5091	22.4	5.89091
Asia	Israel	Bet Dagan	31.9973	34.8162	39	1960	19.8667	25.1	5.23333
Asia	Israel	Bet Dagan	31.9973	34.8162	39	1961	18.8	24.5333	5.73333
Asia	Israel	Bet Dagan	31.9973	34.8162	39	1962	19.575	24.9333	5.35833
Asia	Israel	Bet Dagan	31.9973	34.8162	39	1963	19.9833	25.6333	5.65
Asia	Israel	Bet Dagan	31.9973	34.8162	39	1964	18.2917	24	5.70833
Asia	Israel	Bet Dagan	31.9973	34.8162	39	1965	18.8583	24.5667	5.70833
Asia	Israel	Bet Dagan	31.9973	34.8162	39	1966	19.4583	24.8	5.34167
Asia	Israel	Bet Dagan	31.9973	34.8162	39	1967	18.5583	24.7667	6.20833
Asia	Israel	Bet Dagan	31.9973	34.8162	39	1968	19.1	25.1667	6.06667
Asia	Israel	Bet Dagan	31.9973	34.8162	39	1969	19.1833	24.8	5.61667
Asia	Israel	Bet Dagan	31.9973	34.8162	39	1970	18.15	24.8667	6.71667
Asia	Israel	Bet Dagan	31.9973	34.8162	39	1971	18.9083	24.9	5.99167
Asia	Israel	Bet Dagan	31.9973	34.8162	39	1972	18.7583	25	6.24167
Asia	Israel	Bet Dagan	31.9973	34.8162	39	1973	19.3833	25.8333	6.45
Asia	Israel	Bet Dagan	31.9973	34.8162	39	1974	19.5417	25.5	5.95833
Asia	Israel	Bet Dagan	31.9973	34.8162	39	1975	19.7667	25.5667	5.8
Asia	Israel	Bet Dagan	31.9973	34.8162	39	1976	19.1417	24.4667	5.325
Asia	Israel	Bet Dagan	31.9973	34.8162	39	1977	19.2083	25.4667	6.25833
Asia	Israel	Bet Dagan	31.9973	34.8162	39	1978	19.1167	24.6667	5.55
Africa	Gaza strip	Rafah	31.2833	34.2333	73	2001	20.6083	26.6333	6.025
Africa	Gaza strip	Rafah	31.2833	34.2333	73	2002	20.2	26.2667	6.06667
Asia	Bahrain	Bahrain	26.27	50.62	2	1961	26.05	33.1	7.05
Asia	Bahrain	Bahrain	26.27	50.62	2	1962	27.2333	34.2667	7.03333
Asia	Bahrain	Bahrain	26.27	50.62	2	1963	26.7833	33.9333	7.15
Asia	Bahrain	Bahrain	26.27	50.62	2	1964	25.8583	33.3	7.44167
Asia	Bahrain	Bahrain	26.27	50.62	2	1965	26.875	34.2333	7.35833
Asia	Bahrain	Bahrain	26.27	50.62	2	1966	27.1083	34.0667	6.95833
Asia	Bahrain	Bahrain	26.27	50.62	2	1967	25.85	33	7.15
Asia	Bahrain	Bahrain	26.27	50.62	2	1968	26.2833	33.2333	6.95
Asia	Bahrain	Bahrain	26.27	50.62	2	1969	26.45	33.2333	6.78333
Asia	Bahrain	Bahrain	26.27	50.62	2	1970	26.55	33.0333	6.48333
Asia	Bahrain	Bahrain	26.27	50.62	2	1971	26.1083	33.1667	7.05833
Asia	Bahrain	Bahrain	26.27	50.62	2	1972	26.075	33.5	7.425
Asia	Bahrain	Bahrain	26.27	50.62	2	1973	26.2917	33.6	7.30833
Asia	Bahrain	Bahrain	26.27	50.62	2	1974	26.3417	33.5667	7.225
Asia	Bahrain	Bahrain	26.27	50.62	2	1975	26.3083	33.7667	7.45833
Asia	Bahrain	Bahrain	26.27	50.62	2	1976	26.125	33	6.875
Asia	Bahrain	Bahrain	26.27	50.62	2	1977	26.675	33.5	6.825
Asia	Bahrain	Bahrain	26.27	50.62	2	1978	26.625	33.0667	6.44167
Asia	Bahrain	Bahrain	26.27	50.62	2	1979	27.4333	33.6667	6.23333
Asia	Bahrain	Bahrain	26.27	50.62	2	1980	26.8333	33.8667	7.03333
Asia	Bahrain	Bahrain	26.27	50.62	2	1984	26.1417	32.6333	6.49167
Asia	Bahrain	Bahrain	26.27	50.62	2	1985	26.2083	33.6333	7.425
Asia	Bahrain	Bahrain	26.27	50.62	2	1986	26.475	33.9667	7.49167
Asia	Bahrain	Bahrain	26.27	50.62	2	1987	26.9167	34.1	7.18333
Asia	Bahrain	Bahrain	26.27	50.62	2	1988	26.475	33.8	7.325
Asia	Bahrain	Bahrain	26.27	50.62	2	1989	25.6083	33.6333	8.025
Asia	Bahrain	Bahrain	26.27	50.62	2	1990	25.7083	33.4667	7.75833
Asia	Bahrain	Bahrain	26.27	50.62	2	1991	25.5083	31.8333	6.325
Asia	Bahrain	Bahrain	26.27	50.62	2	1992	25.2167	33.0667	7.85
Asia	Bahrain	Bahrain	26.27	50.62	2	1993	26.0333	33.3667	7.33333
Asia	Bahrain	Bahrain	26.27	50.62	2	1994	26.5667	33.1333	6.56667
Asia	Bahrain	Bahrain	26.27	50.62	2	1995	26.175	33.2	7.025
Asia	Bahrain	Bahrain	26.27	50.62	2	1996	26.7083	34.3667	7.65833
Asia	Bahrain	Bahrain	26.27	50.62	2	1997	26.7182	33.2	6.48182
Asia	Bahrain	Bahrain	26.27	50.62	2	1998	27.7417	35.5	7.75833
Asia	Bahrain	Bahrain	26.27	50.62	2	1999	27.3182	35.35	8.03182
Asia	Bahrain	Bahrain	26.27	50.62	2	2000	22.4333	32.8333	10.4
Asia	Bahrain	Bahrain	26.27	50.62	2	2002	27.1333	34.2667	7.13333
Asia	Bahrain	Bahrain	26.27	50.62	2	2007	27.1333	34.6	7.46667
Asia	Bahrain	Bahrain	26.27	50.62	2	2008	26.9083	34.7667	7.85833
Asia	Bahrain	Bahrain	26.27	50.62	2	2009	27.3667	34.6667	7.3
Asia	China	Fuzhou	26.0833	119.283	16	1986	19.3167	27.8333	8.51667
Asia	China	Fuzhou	26.0833	119.283	16	1987	19.9917	27.7333	7.74167
Asia	China	Fuzhou	26.0833	119.283	16	1988	19.9091	27.9	7.99091
Asia	China	Fuzhou	26.0833	119.283	16	1989	21.4909	29.4	7.90909
Asia	China	Fuzhou	26.0833	119.283	16	1990	20.7833	28.4333	7.65
Asia	China	Fuzhou	26.0833	119.283	16	1991	20.29	28.75	8.46
Asia	China	Fuzhou	26.0833	119.283	16	1992	20.23	28.4333	8.20333
SW Pacific		Weathership V (Pacific O.)	31	164	0	1962	19.5167	24.8	5.28333
SW Pacific		Weathership V (Pacific O.)	31	164	0	1963	18.8333	24.4333	5.6
SW Pacific		Weathership V (Pacific O.)	31	164	0	1964	18.9083	25.0333	6.125
SW Pacific		Weathership V (Pacific O.)	31	164	0	1965	18.7091	25.15	6.44091
SW Pacific		Weathership V (Pacific O.)	31	164	0	1966	18.6091	24.8	6.19091
SW Pacific		Weathership V (Pacific O.)	31	164	0	1967	19.5833	25.3667	5.78333
SW Pacific		Weathership V (Pacific O.)	31	164	0	1968	18.8667	24.4333	5.56667
SW Pacific		Weathership V (Pacific O.)	31	164	0	1969	18.8917	24.4333	5.54167
SW Pacific		Weathership V (Pacific O.)	31	164	0	1970	18.7417	24.8	6.05833
SW Pacific		Weathership V (Pacific O.)	31	164	0	1971	19.0727	23.6333	4.56061
SW Pacific	USA	Midway Island (Pacific O.)	28.22	-177.37	13	1962	21.9583	25.8667	3.90833
SW Pacific	USA	Midway Island (Pacific O.)	28.22	-177.37	13	1963	22.4	25.8	3.4
SW Pacific	USA	Midway Island (Pacific O.)	28.22	-177.37	13	1964	21.575	25.3667	3.79167
SW Pacific	USA	Midway Island (Pacific O.)	28.22	-177.37	13	1965	21.375	25.3333	3.95833
SW Pacific	USA	Midway Island (Pacific O.)	28.22	-177.37	13	1966	20.9455	22.1333	1.18788
SW Pacific	USA	Midway Island (Pacific O.)	28.22	-177.37	13	1967	22.5583	26.4667	3.90833
SW Pacific	USA	Midway Island (Pacific O.)	28.22	-177.37	13	1968	22.1417	26.4	4.25833
SW Pacific	USA	Midway Island (Pacific O.)	28.22	-177.37	13	1969	22	24.9333	2.93333
SW Pacific	USA	Midway Island (Pacific O.)	28.22	-177.37	13	1970	22.875	26.1	3.225
SW Pacific	USA	Midway Island (Pacific O.)	28.22	-177.37	13	1971	22.5417	26.0333	3.49167
SW Pacific	USA	Midway Island (Pacific O.)	28.22	-177.37	13	1972	21.8	25.8333	4.03333
SW Pacific	USA	Midway Island (Pacific O.)	28.22	-177.37	13	1973	22.7833	26.6	3.81667
SW Pacific	USA	Midway Island (Pacific O.)	28.22	-177.37	13	1974	22.625	26.1	3.475
SW Pacific	USA	Midway Island (Pacific O.)	28.22	-177.37	13	1975	22.7833	25.9333	3.15
SW Pacific	USA	Midway Island (Pacific O.)	28.22	-177.37	13	1976	22.1917	25.5333	3.34167
SW Pacific	USA	Midway Island (Pacific O.)	28.22	-177.37	13	1977	22.05	25.5333	3.48333
SW Pacific	USA	Midway Island (Pacific O.)	28.22	-177.37	13	1978	22.3417	25.9	3.55833
SW Pacific	USA	Midway Island (Pacific O.)	28.22	-177.37	13	1979	22.3083	25.5333	3.225
SW Pacific	USA	Midway Island (Pacific O.)	28.22	-177.37	13	1980	21.8667	25.8667	4
SW Pacific	USA	Midway Island (Pacific O.)	28.22	-177.37	13	1981	22.4	26	3.6
SW Pacific	USA	Midway Island (Pacific O.)	28.22	-177.37	13	1982	21.675	25.7	4.025
SW Pacific	USA	Midway Island (Pacific O.)	28.22	-177.37	13	1983	21.7727	25.5333	3.76061
SW Pacific	USA	Midway Island (Pacific O.)	28.22	-177.37	13	1985	24.4667	28.6	4.13333
SW Pacific	USA	Midway Island (Pacific O.)	28.22	-177.37	13	1986	24.1545	28.0333	3.87879
SW Pacific	USA	Midway Island (Pacific O.)	28.22	-177.37	13	1987	22.4167	29.4667	7.05
SW Pacific	USA	Midway Island (Pacific O.)	28.22	-177.37	13	1988	22.525	26.0667	3.54167
Oceania	Australia	Brisbane	-27.43	153.08	4	1962	20.925	24.2	3.275
Oceania	Australia	Brisbane	-27.43	153.08	4	1963	20.4167	24.8	4.38333
Oceania	Australia	Brisbane	-27.43	153.08	4	1964	20.725	24.7667	4.04167
Oceania	Australia	Brisbane	-27.43	153.08	4	1965	20.8	24.6	3.8
Oceania	Australia	Brisbane	-27.43	153.08	4	1966	20.475	24.5	4.025
Oceania	Australia	Brisbane	-27.43	153.08	4	1967	20.6667	24.1333	3.46667
Oceania	Australia	Brisbane	-27.43	153.08	4	1968	20.9083	24.6	3.69167
Oceania	Australia	Brisbane	-27.43	153.08	4	1969	21.0583	24.7333	3.675
Oceania	Australia	Brisbane	-27.43	153.08	4	1970	20.7	25.1	4.4
Oceania	Australia	Brisbane	-27.43	153.08	4	1971	20.75	24.4	3.65
Oceania	Australia	Brisbane	-27.43	153.08	4	1972	20.65	23.7667	3.11667
Oceania	Australia	Brisbane	-27.43	153.08	4	1973	21.975	25.7333	3.75833
Oceania	Australia	Brisbane	-27.43	153.08	4	1974	20.925	24.5	3.575
Oceania	Australia	Brisbane	-27.43	153.08	4	1975	20.6417	23.0333	2.39167
Oceania	Australia	Brisbane	-27.43	153.08	4	1976	21.0167	24.6	3.58333
Oceania	Australia	Brisbane	-27.43	153.08	4	1977	21.5083	25.5	3.99167
Oceania	Australia	Brisbane	-27.43	153.08	4	1978	20.6182	25.55	4.93182
Oceania	Australia	Brisbane	-27.43	153.08	4	1979	21.5167	24.9	3.38333
Oceania	Australia	Brisbane	-27.43	153.08	4	1981	21.3417	25.5	4.15833
Oceania	Australia	Brisbane	-27.43	153.08	4	1984	20.7833	24.9333	4.15
Oceania	Australia	Brisbane	-27.43	153.08	4	1985	21.025	25.1667	4.14167
Oceania	Australia	Brisbane	-27.43	153.08	4	1986	21.0167	25.1667	4.15
Oceania	Australia	Brisbane	-27.43	153.08	4	1987	20.9167	25.2	4.28333
Oceania	Australia	Brisbane	-27.43	153.08	4	1989	19.7727	23.7	3.92727
Oceania	Australia	Brisbane	-27.43	153.08	4	1991	22.1417	24.7	2.55833
Oceania	Australia	Brisbane	-27.43	153.08	4	1992	17	24.0333	7.03333
Oceania	Australia	Brisbane	-27.43	153.08	4	1993	20.575	24.5333	3.95833
Oceania	Australia	Brisbane	-27.43	153.08	4	1994	19.925	24.0333	4.10833
Oceania	Australia	Brisbane	-27.43	153.08	4	1995	20.2417	24.3667	4.125
Oceania	Australia	Brisbane	-27.43	153.08	4	1996	20.2917	24.3	4.00833
Oceania	Australia	Brisbane	-27.43	153.08	4	1997	20.3083	24.1667	3.85833
Oceania	Australia	Brisbane	-27.43	153.08	4	1998	20.575	25.1333	4.55833
Oceania	Australia	Brisbane	-27.43	153.08	4	1999	19.9083	24.0667	4.15833
Oceania	Australia	Brisbane	-27.43	153.08	4	2000	20.1083	23.9	3.79167
Oceania	Australia	Brisbane	-27.43	153.08	4	2001	14.0727	21.65	7.57727
Oceania	Australia	Perth	-31.95	115.97	17	1962	18.675	24.5333	5.85833
Oceania	Australia	Perth	-31.95	115.97	17	1963	18.9917	24.4	5.40833
Oceania	Australia	Perth	-31.95	115.97	17	1964	18.0583	23.4667	5.40833
Oceania	Australia	Perth	-31.95	115.97	17	1965	18.625	23.8	5.175
Oceania	Australia	Perth	-31.95	115.97	17	1966	18	23.1667	5.16667
Oceania	Australia	Perth	-31.95	115.97	17	1967	18.375	22.0667	3.69167
Oceania	Australia	Perth	-31.95	115.97	17	1968	17.45	22.7333	5.28333
Oceania	Australia	Perth	-31.95	115.97	17	1969	18.6333	22.5333	3.9
Oceania	Australia	Perth	-31.95	115.97	17	1970	18.8083	24.2667	5.45833
Oceania	Australia	Perth	-31.95	115.97	17	1971	18.0333	23.6667	5.63333
Oceania	Australia	Perth	-31.95	115.97	17	1972	19.6583	25.0333	5.375
Oceania	Australia	Perth	-31.95	115.97	17	1973	18.525	23.2667	4.74167
Oceania	Australia	Perth	-31.95	115.97	17	1974	18.9917	25.1333	6.14167
Oceania	Australia	Perth	-31.95	115.97	17	1975	18.225	23.9	5.675
Oceania	Australia	Perth	-31.95	115.97	17	1976	19.4667	26.6333	7.16667
Oceania	Australia	Adelaide	-34.93	138.58	43	1962	17.2	22.3333	5.13333
Oceania	Australia	Adelaide	-34.93	138.58	43	1963	16.9833	21.4667	4.48333
Oceania	Australia	Adelaide	-34.93	138.58	43	1964	16.1583	20.2	4.04167
Oceania	Australia	Adelaide	-34.93	138.58	43	1965	17.35	21.8	4.45
Oceania	Australia	Adelaide	-34.93	138.58	43	1966	16.875	22.2667	5.39167
Oceania	Australia	Adelaide	-34.93	138.58	43	1967	16.5167	20.6667	4.15
Oceania	Australia	Adelaide	-34.93	138.58	43	1968	16.9833	23.9333	6.95
Oceania	Australia	Adelaide	-34.93	138.58	43	1969	16.6583	21.8333	5.175
Oceania	Australia	Adelaide	-34.93	138.58	43	1970	16.5667	21	4.43333
Oceania	Australia	Adelaide	-34.93	138.58	43	1971	16.8083	23.1667	6.35833
Oceania	Australia	Adelaide	-34.93	138.58	43	1972	17.2833	21.5667	4.28333
Oceania	Australia	Adelaide	-34.93	138.58	43	1973	17.6917	22.6667	4.975
Oceania	Australia	Adelaide	-34.93	138.58	43	1974	17.05	23.3667	6.31667
Oceania	Australia	Adelaide	-34.93	138.58	43	1975	17.3583	21.2667	3.90833
Oceania	Australia	Adelaide	-34.93	138.58	43	1976	16.75	21.9333	5.18333
North America	USA	Miami (Inst. Marine Science Florida)	25.75	-80.38	5	1964	24.475	28	3.525
North America	USA	Miami (Inst. Marine Science Florida)	25.75	-80.38	5	1965	24.325	27.2667	2.94167
North America	USA	Miami (Inst. Marine Science Florida)	25.75	-80.38	5	1966	23.7917	27.9333	4.14167
North America	USA	Miami (Inst. Marine Science Florida)	25.75	-80.38	5	1967	23.95	27.6667	3.71667
North America	USA	Miami (Inst. Marine Science Florida)	25.75	-80.38	5	1968	23.95	27.6667	3.71667
North America	USA	Miami (Inst. Marine Science Florida)	25.75	-80.38	5	1969	23.95	27.6667	3.71667
North America	USA	Miami (Inst. Marine Science Florida)	25.75	-80.38	5	1970	23.95	27.6667	3.71667
North America	USA	Miami (Inst. Marine Science Florida)	25.75	-80.38	5	1971	23.95	27.6667	3.71667
North America	USA	Miami (Inst. Marine Science Florida)	25.75	-80.38	5	1972	24.4	27.2333	2.83333
North America	USA	Miami (Inst. Marine Science Florida)	25.75	-80.38	5	1973	24.4583	27.6	3.14167
North America	USA	Miami (Inst. Marine Science Florida)	25.75	-80.38	5	1974	25.175	28.6333	3.45833
North America	USA	Miami (Inst. Marine Science Florida)	25.75	-80.38	5	1975	24.9917	27.7333	2.74167
North America	USA	Miami (Inst. Marine Science Florida)	25.75	-80.38	5	1976	24.0333	27.6667	3.63333
North America	USA	Miami (Inst. Marine Science Florida)	25.75	-80.38	5	1977	24.1083	28.4667	4.35833
North America	USA	Miami (Inst. Marine Science Florida)	25.75	-80.38	5	1978	23.6917	27.8667	4.175
North America	USA	Miami (Inst. Marine Science Florida)	25.75	-80.38	5	1979	24.1833	27.3333	3.15
North America	USA	Miami (Inst. Marine Science Florida)	25.75	-80.38	5	1981	24.275	28.3667	4.09167
North America	USA	Miami (Inst. Marine Science Florida)	25.75	-80.38	5	1982	25.3167	28.7333	3.41667
North America	USA	Miami (Inst. Marine Science Florida)	25.75	-80.38	5	1988	24.3333	28	3.66667
North America	USA	Miami (Inst. Marine Science Florida)	25.75	-80.38	5	1989	24.7833	28.0667	3.28333
North America	USA	Miami (Inst. Marine Science Florida)	25.75	-80.38	5	1990	25.25	28.3333	3.08333
North America	USA	Miami (Inst. Marine Science Florida)	25.75	-80.38	5	1999	24.5364	28.8	4.26364
North America	USA	Flamingo (Florida)	25.2	-80.92	15	1964	23.9167	27.6	3.68333
North America	USA	Flamingo (Florida)	25.2	-80.92	15	1965	23.5	27.05	3.55
North America	USA	Flamingo (Florida)	25.2	-80.92	15	1966	23.3364	27.9	4.56364
North America	USA	Tamiami (Florida)	25.76	-80.83	15	1964	24.5083	28.3667	3.85833
North America	USA	Tamiami (Florida)	25.76	-80.83	15	1965	24.3667	28	3.63333
North America	USA	Tamiami (Florida)	25.76	-80.83	15	1966	24.1	28.7667	4.66667
North America	USA	Royal Palm (Florida)	25.38	-80.62	15	1964	23.8333	27.5	3.66667
North America	USA	Santa Maria (California)	34.9	-120.45	79	1961	13.9333	17.4	3.46667
North America	USA	Santa Maria (California)	34.9	-120.45	79	1962	13.3	16.2333	2.93333
North America	USA	Santa Maria (California)	34.9	-120.45	79	1963	13.8917	17.1667	3.275
North America	USA	Santa Maria (California)	34.9	-120.45	79	1964	12.7667	16.2	3.43333
North America	USA	Santa Maria (California)	34.9	-120.45	79	1965	13.8167	17.1333	3.31667
North America	USA	Santa Maria (California)	34.9	-120.45	79	1966	13.6	16.5333	2.93333
North America	USA	Santa Maria (California)	34.9	-120.45	79	1967	13.775	17.9667	4.19167
North America	USA	Santa Maria (California)	34.9	-120.45	79	1968	14.575	17.9333	3.35833
North America	USA	Santa Maria (California)	34.9	-120.45	79	1969	14.0417	17.0667	3.025
North America	USA	Santa Maria (California)	34.9	-120.45	79	1970	13.75	16.2667	2.51667
North America	USA	Santa Maria (California)	34.9	-120.45	79	1971	12.7667	17.4	4.63333
North America	USA	Santa Maria (California)	34.9	-120.45	79	1972	13.125	17.4	4.275
North America	USA	Santa Maria (California)	34.9	-120.45	79	1973	13.625	16.7	3.075
North America	USA	Santa Maria (California)	34.9	-120.45	79	1974	13.2333	16.1	2.86667
North America	USA	Santa Maria (California)	34.9	-120.45	79	1975	13.0583	16.8	3.74167
North America	USA	Santa Maria (California)	34.9	-120.45	79	1976	14.4333	18.1333	3.7
N Atlantic	British Overseas Territory	Bermuda Island (Atlantic O.)	32.37	-64.68	6	1962	21.5917	25.8667	4.275
N Atlantic	British Overseas Territory	Bermuda Island (Atlantic O.)	32.37	-64.68	6	1963	21.375	26.7	5.325
N Atlantic	British Overseas Territory	Bermuda Island (Atlantic O.)	32.37	-64.68	6	1964	21.2333	25.7	4.46667
N Atlantic	British Overseas Territory	Bermuda Island (Atlantic O.)	32.37	-64.68	6	1965	21.55	27.0667	5.51667
N Atlantic	British Overseas Territory	Bermuda Island (Atlantic O.)	32.37	-64.68	6	1966	21.775	26.7	4.925
N Atlantic	British Overseas Territory	Bermuda Island (Atlantic O.)	32.37	-64.68	6	1967	21.2917	26.6667	5.375
