# Supplementary material for: Seasonality and Paleoecology of the Late Cretaceous Multi-Taxa Vertebrate Assemblage of “Lo Hueco” (Central Eastern Spain)
Source: PLoS One. 2015 Mar 25;10(3):e0119968. doi: 10.1371/journal.pone.0119968 (PMC4373905; doi:10.1371/journal.pone.0119968)
Supplement: S4 Dataset — (XLS) [file pone.0119968.s004.xls]

## Sheet: Hoja1
Dataset S4. A) ΔTWMs crocodyliforms -MATtheropods and ΔTWMs turtles -MATtheropods calculated using equations (4), (5) and (6) for the total dataset (TOTAL) and independently for levels G1 and G2. B) Mean and SD ΔTWMs crocodyliforms -MATtheropods and ΔTWMs turtles -MATtheropods among equations (4), (5) and (6) for the total dataset (TOTAL) and independently for levels G1 and G2. Note the small SD …
A
Equation (4). Kolodny et al. [51]
	ΔTWMs crocodyliforms -MATtheropods	ΔTWMs turtles -MATtheropods
TOTAL	2.74326	6.68526
G1	2.19	6.132
G2	3.504	7.446
Equation (5). Pucéat et al. [85]
	ΔTWMs crocodyliforms -MATtheropods	ΔTWMs turtles -MATtheropods
TOTAL	2.64305	6.44105
G1	2.11	5.908
G2	3.376	7.174
Equation (6). Lecuyer et al. [84]
	ΔTWMs crocodyliforms -MATtheropods	ΔTWMs turtles -MATtheropods
TOTAL	2.81842	6.86842
G1	2.25	6.3
G2	3.6	7.65
B
	Mean ΔTWMs crocodyliforms -MATtheropods	SD ΔTWMs crocodyliforms -MATtheropods	Mean ΔTWMs turtles -MATtheropods	SD ΔTWMs turtles -MATtheropods
	equations (4), (5) and (6)	equations (4), (5) and (6)	equations (4), (5) and (6)	equations (4), (5) and (6)
TOTAL	2.73491	0.087982	6.66491	0.21441
G1	2.18333	0.0702377	6.11333	0.196666
G2	3.49333	0.11238	7.42333	0.238808
