# Supplementary material for: Seasonality and Paleoecology of the Late Cretaceous Multi-Taxa Vertebrate Assemblage of “Lo Hueco” (Central Eastern Spain)
Source: PLoS One. 2015 Mar 25;10(3):e0119968. doi: 10.1371/journal.pone.0119968 (PMC4373905; doi:10.1371/journal.pone.0119968)
Supplement: S5 Dataset — (XLS) [file pone.0119968.s005.xls]

## Sheet: Hoja1
Dataset S5. Post-hoc Tukey p-values comparing pairs of ΔTWMs-MAT values for “Lo Hueco” locality, Late Cretaceous eastern Tethyan rudists [36, 38] and modern meterological stations from different continents (http://www-naweb.iaea.org/napc/ih/IHS_resources_isohis.html).
	Rudists	Modern- Africa	Modern- Asia	Modern- North America	Modern- South America	Modern-SW Pacific
"Lo Hueco"	1	0.935	0.181	0.943	0.964	1
Rudists		0.999	0.447	0.929	0.948	1
Modern-Africa			0.378	0.17	0.259	0.889
Modern-Asia				0.022	0.03	0.144
Modern-North America					1	0.937
Modern-South America						0.961
